# Supplementary material for: 2-(2,4-Dichloro­phen­yl)acetic acid
Source: Acta Crystallogr Sect E Struct Rep Online. 2009 Dec 12;66(Pt 1):o110. doi: 10.1107/S1600536809052453 (PMC2980069; doi:10.1107/S1600536809052453)
Supplement: Supplementary file 2 [file e-66-0o110-Isup2.hkl]

# 
# h,k,l, Fc-squared, Fo-squared, sigma(Fo-squared) and status flag 
# 
data_I
_shelx_title ' r91117e in P2(1)/n' 
_shelx_refln_list_code          4 
_shelx_F_calc_maximum       99.41 
_exptl_crystal_F_000       416.00 
_reflns_d_resolution_high  0.8405 
 
loop_ 
 _symmetry_equiv_pos_as_xyz 
 'x, y, z' 
 '-x+1/2, y+1/2, -z+1/2' 
 '-x, -y, -z' 
 'x-1/2, -y-1/2, z-1/2' 
 
_cell_length_a    10.8238 
_cell_length_b     5.6061 
_cell_length_c    13.8201 
_cell_angle_alpha  90.000 
_cell_angle_beta   91.079 
_cell_angle_gamma  90.000 
 
_shelx_F_squared_multiplier     1.000 
 
loop_ 
 _refln_index_h 
 _refln_index_k 
 _refln_index_l 
 _refln_F_squared_calc 
 _refln_F_squared_meas 
 _refln_F_squared_sigma 
 _refln_observed_status 
   2   0   0     1341.55     1295.24     14.69 o 
   4   0   0     3316.61     3379.11    113.49 o 
   6   0   0     2223.97     2251.38     64.04 o 
   8   0   0        0.37        1.23      2.88 o 
  10   0   0      351.44      345.95     14.77 o 
  12   0   0      122.28      127.04      9.94 o 
   1   1   0     7244.63     8229.80    136.23 o 
   2   1   0       89.09       88.77      1.33 o 
   3   1   0       27.44       29.42      0.91 o 
   4   1   0      246.00      253.13      3.96 o 
   5   1   0        0.62        2.62      1.57 o 
   6   1   0     3224.37     3035.63     30.19 o 
   7   1   0      869.58      879.30     16.54 o 
   8   1   0      879.98      895.26     20.26 o 
   9   1   0      422.71      434.12      7.55 o 
  10   1   0      142.11      147.63      5.65 o 
  11   1   0       24.18       21.64      4.91 o 
  12   1   0        5.23        4.01      2.86 o 
   0   2   0     4577.63     4295.64     38.32 o 
   1   2   0     7236.57     7518.89     82.54 o 
   2   2   0      145.72      157.15      2.78 o 
   3   2   0      351.84      331.86      6.71 o 
   4   2   0        1.05        0.56      0.57 o 
   5   2   0      137.35      137.91      2.69 o 
   6   2   0      646.80      619.02     18.24 o 
   7   2   0       54.45       52.92      2.85 o 
   8   2   0       24.62       23.32      3.52 o 
   9   2   0       51.83       48.14      4.04 o 
  10   2   0       68.93       68.98      3.57 o 
  11   2   0       19.77       19.19      7.74 o 
  12   2   0       20.56       23.26      5.80 o 
   1   3   0      425.30      470.88      7.76 o 
   2   3   0      182.88      207.66      3.44 o 
   3   3   0      543.36      530.77     15.50 o 
   4   3   0      159.91      159.34      3.50 o 
   5   3   0      600.51      581.87     17.48 o 
   6   3   0       12.68       14.30      1.84 o 
   7   3   0     3511.51     3655.38     44.21 o 
   8   3   0      133.63      123.34      5.63 o 
   9   3   0     1229.66     1308.49     55.11 o 
  10   3   0        0.06        1.49      2.36 o 
  11   3   0       13.35       10.86      5.84 o 
   0   4   0     1200.21     1128.40     27.85 o 
   1   4   0      927.09      873.80     18.91 o 
   2   4   0      610.56      609.53     16.32 o 
   3   4   0       13.17       12.43      2.76 o 
   4   4   0      144.12      150.40      4.44 o 
   5   4   0        6.97       10.04      3.29 o 
   6   4   0      265.26      254.97      9.22 o 
   7   4   0       58.50       60.87      3.37 o 
   8   4   0        8.46        8.62      6.31 o 
   9   4   0       39.30       40.86     34.04 o 
  10   4   0        1.09        3.23      3.98 o 
   1   5   0       98.88       90.84      4.94 o 
   2   5   0      376.52      403.09     17.79 o 
   3   5   0      414.45      433.58     18.63 o 
   4   5   0      401.36      421.00     19.72 o 
   5   5   0       62.00       59.69      6.66 o 
   6   5   0      221.15      246.56     16.86 o 
   7   5   0        4.72        4.52      6.48 o 
   8   5   0     1158.84     1231.95     67.13 o 
   0   6   0      567.92      563.24     31.95 o 
   1   6   0      133.12      127.27      6.79 o 
   2   6   0     1142.27     1187.99     35.42 o 
   3   6   0       58.91       52.88      5.91 o 
   4   6   0      204.45      207.18     11.31 o 
   5   6   0       10.80        7.24     10.03 o 
 -11   0   1      107.44       93.72      7.06 o 
  -9   0   1        7.17        6.80      4.09 o 
  -7   0   1        5.20        2.05      2.85 o 
  -5   0   1     9882.39    11872.88    222.20 o 
  -3   0   1     7131.24     8516.19    239.07 o 
  -1   0   1        2.17        5.32      2.40 o 
   1   0   1      514.40      484.61      4.70 o 
   5   0   1      284.98      325.16      6.30 o 
   7   0   1     1299.27     1366.15     69.78 o 
   9   0   1     1296.05     1270.99     20.68 o 
  11   0   1      487.19      494.49     15.66 o 
 -12   1   1      205.51      209.42      8.07 o 
 -11   1   1      917.46      931.35     18.51 o 
 -10   1   1      105.93       99.56      4.77 o 
  -9   1   1       27.50       30.25      3.76 o 
  -8   1   1       25.96       27.34      2.95 o 
  -7   1   1     1348.59     1238.67     23.92 o 
  -6   1   1     2417.35     2343.98     23.51 o 
  -5   1   1      962.18      917.54     18.20 o 
  -4   1   1        4.93        9.97      1.13 o 
  -3   1   1        0.23        0.49      0.65 o 
  -2   1   1        0.05        2.09      1.04 o 
  -1   1   1     1535.93     1358.08     27.92 o 
   0   1   1        0.80        0.70      0.77 o 
   1   1   1      481.66      450.65      6.22 o 
   2   1   1       86.75      109.72      2.75 o 
   3   1   1     6380.05     6566.12     54.11 o 
   4   1   1     1435.08     1331.11     20.62 o 
   5   1   1      404.04      419.60      6.01 o 
   6   1   1      471.25      485.83      6.17 o 
   7   1   1      543.82      544.05      9.87 o 
   8   1   1      429.86      407.81     10.20 o 
   9   1   1      500.62      510.20      8.49 o 
  10   1   1       40.68       39.05      2.93 o 
  11   1   1       14.74       13.80      5.55 o 
  12   1   1       38.29       38.44      4.49 o 
 -12   2   1      282.75      266.96     12.01 o 
 -11   2   1        1.83        2.85      2.08 o 
 -10   2   1       25.25       20.31      3.72 o 
  -9   2   1      135.13      141.05      6.04 o 
  -8   2   1       43.47       47.73      4.36 o 
  -7   2   1       10.06       11.32      2.21 o 
  -6   2   1     2255.66     2136.72     39.94 o 
  -5   2   1        1.59        4.57      1.12 o 
  -4   2   1     1935.46     1726.28     17.25 o 
  -3   2   1     1035.10      969.13     19.88 o 
  -2   2   1      390.04      402.88     11.41 o 
  -1   2   1      230.05      223.34      2.77 o 
   0   2   1     2677.58     2596.98     27.80 o 
   1   2   1      633.69      620.35      7.45 o 
   2   2   1     1200.35     1064.60     12.86 o 
   3   2   1      326.94      340.99      7.96 o 
   4   2   1       62.38       62.08      1.77 o 
   5   2   1        0.24        2.40      0.63 o 
   6   2   1       41.73       44.92      1.85 o 
   7   2   1      122.27      129.43      3.80 o 
   8   2   1     1507.31     1487.59     28.98 o 
   9   2   1       18.40       20.94      2.32 o 
  10   2   1      659.80      684.07     23.09 o 
  11   2   1      148.90      146.17      7.47 o 
  12   2   1       71.11       69.58      7.01 o 
 -11   3   1        0.07        1.11      3.47 o 
 -10   3   1      979.61     1017.85     30.32 o 
  -9   3   1       39.09       40.44      3.56 o 
  -8   3   1      341.39      340.52     12.62 o 
  -7   3   1      394.25      401.81     11.88 o 
  -6   3   1     1836.42     1826.73     73.23 o 
  -5   3   1      217.09      240.57      7.99 o 
  -4   3   1      749.66      756.63     27.38 o 
  -3   3   1      348.79      355.99      7.10 o 
  -2   3   1      340.60      377.96      8.93 o 
  -1   3   1      433.19      477.45      5.71 o 
   0   3   1       39.93       33.09      1.45 o 
   1   3   1      262.14      256.52      3.57 o 
   2   3   1     2561.70     2325.71     18.98 o 
   3   3   1        3.39        6.68      1.36 o 
   4   3   1     1857.67     1717.10     37.02 o 
   5   3   1       53.75       52.84      2.14 o 
   6   3   1       90.00       93.60      3.26 o 
   7   3   1      209.06      209.57      4.15 o 
   8   3   1      108.42      110.91      4.27 o 
   9   3   1        0.63        1.90      1.75 o 
  10   3   1      365.74      372.17     12.60 o 
  11   3   1       99.19       84.58      7.45 o 
 -10   4   1       81.91       76.62      9.46 o 
  -9   4   1      122.79      110.54      9.87 o 
  -8   4   1       89.64       91.58      6.39 o 
  -7   4   1       52.67       57.79      4.29 o 
  -6   4   1        2.85        1.46      1.64 o 
  -5   4   1      621.25      615.02      8.59 o 
  -4   4   1     1438.10     1505.01     48.86 o 
  -3   4   1      158.36      152.12      5.42 o 
  -2   4   1      221.70      248.87      7.76 o 
  -1   4   1        5.51        4.33      2.20 o 
   0   4   1      327.50      309.03      6.23 o 
   1   4   1      929.94      924.99     16.09 o 
   2   4   1      155.57      175.06      5.12 o 
   3   4   1      351.31      350.27      9.18 o 
   4   4   1      128.35      124.23      3.78 o 
   5   4   1        3.72        2.59      2.29 o 
   6   4   1       22.16       18.00      2.22 o 
   7   4   1       75.44       68.92      4.62 o 
   8   4   1      532.38      541.16     22.65 o 
   9   4   1      156.44      164.51     11.48 o 
  10   4   1      192.45      168.78     12.90 o 
  -8   5   1        5.50        1.26      3.58 o 
  -7   5   1      371.43      389.24     20.26 o 
  -6   5   1       69.87       67.08      4.50 o 
  -5   5   1      540.89      552.05     19.73 o 
  -4   5   1       18.75       20.26      4.19 o 
  -3   5   1       16.13       13.97      3.41 o 
  -2   5   1        5.76        2.67      2.52 o 
  -1   5   1      356.32      378.99     15.37 o 
   0   5   1      113.18      114.09      4.47 o 
   1   5   1      527.97      522.91     17.47 o 
   2   5   1       37.37       35.94      3.48 o 
   3   5   1      901.61      968.95     34.01 o 
   4   5   1       27.63       22.98      4.00 o 
   5   5   1       93.57       95.46      5.94 o 
   6   5   1        1.71        1.55      3.53 o 
   7   5   1      514.12      519.30     27.74 o 
   8   5   1        0.87        1.58      2.84 o 
  -5   6   1      224.96      238.23     17.22 o 
  -4   6   1      107.32      105.82      7.32 o 
  -3   6   1      695.69      695.07     22.83 o 
  -2   6   1      129.43      132.79      7.44 o 
  -1   6   1       13.86       13.40      5.00 o 
   0   6   1       41.69       35.49     11.04 o 
   1   6   1      301.12      309.90     11.43 o 
   2   6   1      477.89      445.50     16.38 o 
   3   6   1      168.77      168.35      8.44 o 
   4   6   1       53.86       50.17      6.44 o 
   5   6   1       36.72       22.66     14.06 o 
 -12   0   2      272.46      232.23     12.85 o 
 -10   0   2       31.32       32.76      4.01 o 
  -8   0   2      389.08      394.97     16.92 o 
  -6   0   2      753.36      729.85     30.02 o 
  -4   0   2     4230.85     4277.78     83.17 o 
  -2   0   2     3254.94     3352.18     93.74 o 
   0   0   2       81.80       92.99      1.90 o 
   2   0   2     2075.65     1955.69     21.46 o 
   4   0   2     2055.07     1930.03     31.82 o 
   6   0   2     1296.01     1312.60     22.97 o 
   8   0   2      556.59      569.55     18.55 o 
  10   0   2     1038.56     1084.78     37.56 o 
  12   0   2      680.71      685.68     37.42 o 
 -12   1   2      677.05      662.38     20.46 o 
 -11   1   2      181.52      192.41      6.62 o 
 -10   1   2     1025.00     1057.87     28.29 o 
  -9   1   2      357.88      366.69      7.71 o 
  -8   1   2       13.58       10.52      3.56 o 
  -7   1   2      121.07      113.75      4.97 o 
  -6   1   2       17.52       17.78      2.24 o 
  -5   1   2      202.09      223.10      6.66 o 
  -4   1   2      498.62      513.93     13.41 o 
  -3   1   2      259.62      269.12     12.50 o 
  -2   1   2      538.57      531.23      8.71 o 
  -1   1   2       17.96       22.59      0.83 o 
   0   1   2     1545.82     1391.29     11.96 o 
   1   1   2     3124.79     3061.63     31.40 o 
   3   1   2     3863.58     3811.33     40.99 o 
   4   1   2      469.84      429.26      6.71 o 
   5   1   2      268.94      255.45      3.31 o 
   6   1   2     2935.14     2892.95     28.49 o 
   7   1   2       27.36       22.54      1.72 o 
   8   1   2     1431.72     1454.49     27.42 o 
   9   1   2      108.18      100.56      4.16 o 
  10   1   2       30.92       31.53      4.86 o 
  11   1   2       17.11       19.37      4.06 o 
  12   1   2      137.71      139.09      6.64 o 
 -12   2   2        6.17        3.08      3.57 o 
 -11   2   2      622.87      660.87     20.12 o 
 -10   2   2       56.21       54.93      3.56 o 
  -9   2   2       23.72       20.86      2.56 o 
  -8   2   2       45.51       43.09      2.73 o 
  -7   2   2      114.81      110.94      5.05 o 
  -6   2   2       19.57       17.87      2.05 o 
  -5   2   2     4007.24     3884.06    108.47 o 
  -4   2   2     2116.13     1986.23     35.65 o 
  -3   2   2     4641.63     4764.37     91.43 o 
  -2   2   2      427.69      480.55      8.15 o 
  -1   2   2       76.95       62.77      1.26 o 
   0   2   2       16.72       15.50      0.93 o 
   1   2   2      374.41      355.37      3.66 o 
   2   2   2       76.36      103.82      2.21 o 
   3   2   2      985.19      994.92     17.48 o 
   4   2   2      333.67      348.73      5.84 o 
   5   2   2      376.56      329.25      6.01 o 
   6   2   2      495.63      483.75      9.72 o 
   7   2   2      896.90      928.62     18.15 o 
   8   2   2      837.46      866.62     10.14 o 
   9   2   2     1717.28     1768.61     48.15 o 
  10   2   2      104.73      110.65      5.65 o 
  11   2   2      937.39      955.82     29.48 o 
  12   2   2      104.62      114.39      7.82 o 
 -11   3   2      493.15      479.43     28.94 o 
 -10   3   2      294.90      295.20     12.02 o 
  -9   3   2      662.46      685.02     25.48 o 
  -8   3   2      557.07      589.84     19.54 o 
  -7   3   2      199.88      202.74      4.53 o 
  -6   3   2      342.18      348.93      8.19 o 
  -5   3   2       49.63       50.33      3.30 o 
  -4   3   2        3.09        3.75      1.73 o 
  -3   3   2     1007.48     1089.35     23.92 o 
  -2   3   2      339.17      368.28      6.92 o 
  -1   3   2      242.71      229.00      6.12 o 
   0   3   2      809.84      881.99     12.01 o 
   1   3   2     1437.79     1357.95     21.70 o 
   2   3   2       34.04       33.55      1.36 o 
   3   3   2     1687.45     1458.50     15.32 o 
   4   3   2      325.99      315.86      6.59 o 
   5   3   2      936.86      891.80     22.69 o 
   6   3   2      119.74      119.71      3.35 o 
   7   3   2        0.03        0.57      0.80 o 
   8   3   2      136.64      129.31      6.75 o 
   9   3   2       64.07       64.02      4.38 o 
  10   3   2       32.28       41.60      4.86 o 
  11   3   2      412.74      416.59     16.80 o 
 -10   4   2       30.05       24.55     16.69 o 
  -9   4   2      191.54      192.34     13.37 o 
  -8   4   2        1.17        1.68      2.27 o 
  -7   4   2       99.18       92.16      7.16 o 
  -6   4   2      212.33      229.19     12.58 o 
  -5   4   2      882.82      895.24     16.16 o 
  -4   4   2      644.09      651.15     18.15 o 
  -3   4   2      639.30      641.31     15.02 o 
  -2   4   2      681.73      729.28     20.35 o 
  -1   4   2       74.77       80.30      3.12 o 
   0   4   2      102.85      116.73      4.11 o 
   1   4   2      351.07      369.81      9.37 o 
   2   4   2        8.51        9.18      2.39 o 
   3   4   2        5.39        9.38      2.51 o 
   4   4   2      173.87      180.23      5.31 o 
   5   4   2      702.93      687.20     10.98 o 
   6   4   2       39.27       36.13      2.29 o 
   7   4   2       65.92       59.94      4.25 o 
   8   4   2       13.06       11.12      5.21 o 
   9   4   2      109.66      111.18      9.33 o 
  10   4   2     1267.90     1327.60     30.36 o 
  -8   5   2      124.41      136.14     15.35 o 
  -7   5   2        2.73        3.14      2.56 o 
  -6   5   2       42.53       43.60      5.27 o 
  -5   5   2        3.85        4.50      3.83 o 
  -4   5   2      316.78      330.82     16.81 o 
  -3   5   2        0.05       -0.32      2.39 o 
  -2   5   2      474.55      490.14     19.35 o 
  -1   5   2       94.97       93.52      5.23 o 
   0   5   2        2.75        4.13      2.77 o 
   1   5   2        3.15        2.98      1.64 o 
   2   5   2      884.65      925.42     33.24 o 
   3   5   2      125.60      120.00      6.94 o 
   4   5   2     1636.60     1630.82     57.56 o 
   5   5   2        2.37        1.70      2.27 o 
   6   5   2       19.92       23.20      7.70 o 
   7   5   2       19.27       22.40      6.64 o 
   8   5   2       27.32       22.84     11.57 o 
  -5   6   2       86.16       86.39      6.56 o 
  -4   6   2      365.63      376.85     17.27 o 
  -3   6   2       69.47       71.61      6.30 o 
  -2   6   2      111.12      114.06      6.87 o 
  -1   6   2       41.21       38.98      4.52 o 
   0   6   2       22.91       16.04      3.52 o 
   1   6   2       86.74       82.75      7.17 o 
   2   6   2        0.01        0.32      2.41 o 
   3   6   2       33.60       37.46      7.54 o 
   4   6   2      392.64      337.10     16.97 o 
   5   6   2       41.42       49.41      5.10 o 
 -11   0   3      565.41      573.36     28.84 o 
  -9   0   3     2957.83     3196.86    131.08 o 
  -7   0   3      875.38      949.35     41.96 o 
  -5   0   3      333.66      411.00     15.04 o 
  -3   0   3     2399.36     2386.96     49.74 o 
  -1   0   3        5.62        6.31      1.02 o 
   1   0   3     3870.71     3982.58     51.33 o 
   3   0   3      450.06      446.69      5.11 o 
   5   0   3     3160.56     2967.94     45.10 o 
   7   0   3     1830.13     1747.42     36.18 o 
   9   0   3        0.64        1.85      2.36 o 
  11   0   3      416.54      428.54     14.77 o 
 -12   1   3      176.79      152.13      6.83 o 
 -11   1   3      590.00      598.30     15.00 o 
 -10   1   3      225.48      222.09      8.04 o 
  -9   1   3      221.27      206.81      6.49 o 
  -8   1   3        0.29        0.90      1.88 o 
  -7   1   3       12.05       16.28      5.81 o 
  -6   1   3      106.94      118.28      5.93 o 
  -5   1   3       82.04      108.03      5.00 o 
  -4   1   3      262.12      312.17      7.25 o 
  -3   1   3     3414.32     3298.89     53.59 o 
  -2   1   3     4741.62     5150.79     77.45 o 
  -1   1   3     6202.29     6457.04    180.10 o 
   0   1   3     2709.52     2736.05     23.37 o 
   1   1   3     5429.24     5775.75     79.92 o 
   2   1   3      985.76      963.53     12.24 o 
   3   1   3      855.65      884.17     14.33 o 
   4   1   3      260.30      251.98      5.21 o 
   5   1   3     1754.11     1626.62     23.31 o 
   6   1   3      974.07      995.54     16.50 o 
   7   1   3       19.01       18.77      1.76 o 
   8   1   3       44.27       41.62      2.20 o 
   9   1   3      163.26      176.55      6.20 o 
  10   1   3      243.42      239.59      8.71 o 
  11   1   3       10.75        7.83      3.50 o 
  12   1   3      159.47      158.84      7.24 o 
 -12   2   3        3.87        3.93      3.04 o 
 -11   2   3       14.50       14.22      5.82 o 
 -10   2   3      568.82      565.52     14.69 o 
  -9   2   3      564.27      590.97     16.93 o 
  -8   2   3     3592.63     3653.66     31.49 o 
  -7   2   3       28.51       32.23      3.99 o 
  -6   2   3        2.95        2.46      1.14 o 
  -5   2   3      443.34      462.83      8.11 o 
  -4   2   3      378.94      368.17      6.79 o 
  -3   2   3      403.62      441.42     18.75 o 
  -2   2   3     1893.44     1913.47     29.46 o 
  -1   2   3      489.09      486.28     10.95 o 
   0   2   3      210.24      239.92      4.68 o 
   1   2   3       37.34       51.35      1.46 o 
   2   2   3     1079.84     1097.87     12.38 o 
   3   2   3       16.04       17.87      1.11 o 
   4   2   3     1155.26     1070.64     12.51 o 
   5   2   3     2090.51     2041.39     38.62 o 
   6   2   3     1917.71     1835.91     34.59 o 
   7   2   3        0.26        0.65      0.54 o 
   8   2   3      209.71      213.11      4.74 o 
   9   2   3      106.46      106.36      6.59 o 
  10   2   3       57.90       56.02      4.35 o 
  11   2   3      284.80      268.19     10.99 o 
  12   2   3      492.11      495.99     21.18 o 
 -11   3   3        0.12        4.17      5.26 o 
 -10   3   3      510.76      502.57     19.17 o 
  -9   3   3      223.83      241.56      8.09 o 
  -8   3   3      441.65      450.86     14.78 o 
  -7   3   3      343.08      335.62      9.53 o 
  -6   3   3        5.74        6.88      2.63 o 
  -5   3   3      571.75      595.61     19.18 o 
  -4   3   3      355.36      349.89     11.24 o 
  -3   3   3        3.45        3.77      1.26 o 
  -2   3   3     4154.77     3945.57     52.03 o 
  -1   3   3       94.93       98.19      3.67 o 
   0   3   3     2569.43     2439.46     21.49 o 
   1   3   3      344.26      370.71      5.01 o 
   2   3   3       58.24       61.83      2.06 o 
   3   3   3      452.72      484.92      9.20 o 
   4   3   3     1237.43     1222.71     33.35 o 
   5   3   3        0.01        0.61      0.50 o 
   6   3   3       27.22       24.81      5.11 o 
   7   3   3        8.82       10.88      4.28 o 
   8   3   3       66.84       67.78      5.74 o 
   9   3   3       63.73       55.51      4.69 o 
  10   3   3       39.66       41.03      5.04 o 
  11   3   3        4.54        2.15      1.82 o 
 -10   4   3      238.81      260.75     21.65 o 
  -9   4   3      903.77      917.37     43.26 o 
  -8   4   3      646.98      635.77     22.41 o 
  -7   4   3      105.15      105.51      7.56 o 
  -6   4   3      151.69      154.54      8.37 o 
  -5   4   3      119.74      113.08      5.66 o 
  -4   4   3      654.69      682.86     19.08 o 
  -3   4   3      363.54      365.03     10.22 o 
  -2   4   3      760.88      814.37     22.22 o 
  -1   4   3      201.81      203.95      5.04 o 
   0   4   3        7.16        8.67      1.67 o 
   1   4   3       12.66       12.72      3.10 o 
   2   4   3       43.95       47.53      2.51 o 
   3   4   3      125.83      122.34      3.76 o 
   4   4   3       63.02       63.56      3.47 o 
   5   4   3      990.80      974.70     27.59 o 
   6   4   3      801.34      853.83     25.29 o 
   7   4   3      492.70      476.02     18.89 o 
   8   4   3      152.77      144.13      7.40 o 
   9   4   3        6.74        4.20      3.07 o 
  -8   5   3        5.34        4.80      7.12 o 
  -7   5   3      116.00      111.36      8.30 o 
  -6   5   3       51.98       41.69     11.48 o 
  -5   5   3        2.65        3.61      2.73 o 
  -4   5   3       26.78       25.82     12.03 o 
  -3   5   3      156.88      155.74      8.93 o 
  -2   5   3      450.30      449.96     17.14 o 
  -1   5   3     2593.79     2549.31     83.15 o 
   0   5   3       13.22       11.30      2.95 o 
   1   5   3      104.45      100.57      3.99 o 
   2   5   3       15.64       15.38      4.32 o 
   3   5   3        3.40        6.26      2.39 o 
   4   5   3        9.07       12.62      4.47 o 
   5   5   3      555.65      560.05     14.74 o 
   6   5   3       75.65       61.45      8.80 o 
   7   5   3        2.38        2.46      2.76 o 
   8   5   3       22.90       19.50     11.75 o 
  -5   6   3       31.83       32.91      5.18 o 
  -4   6   3        7.72        4.26      3.80 o 
  -3   6   3      390.48      394.52     18.18 o 
  -2   6   3      188.85      195.14      9.46 o 
  -1   6   3       25.79       23.83      4.42 o 
   0   6   3       23.04       14.83      7.16 o 
   1   6   3        7.17        4.94      5.47 o 
   2   6   3       99.40      106.20      7.61 o 
   3   6   3        1.25        0.00      3.84 o 
   4   6   3       14.54       16.06      6.62 o 
   5   6   3      574.15      593.09     27.02 o 
 -12   0   4      283.96      269.86     13.83 o 
 -10   0   4        5.33        1.00      3.58 o 
  -8   0   4     4150.20     3935.95     77.58 o 
  -6   0   4     1178.16     1160.77     30.38 o 
  -4   0   4      143.68      187.60      6.68 o 
  -2   0   4      174.05      184.53      3.62 o 
   0   0   4       10.58        7.77      1.10 o 
   2   0   4     6308.11     6603.09    142.91 o 
   4   0   4     1575.33     1409.12     21.87 o 
   6   0   4     1235.09     1126.98     31.66 o 
   8   0   4     1840.76     1709.90     43.00 o 
  10   0   4      120.89      124.74      7.60 o 
  12   0   4        2.92        1.46      3.60 o 
 -12   1   4        3.74        3.23      2.11 o 
 -11   1   4        5.96        2.71      2.16 o 
 -10   1   4      125.82      119.18      7.10 o 
  -9   1   4        6.17       13.14      4.48 o 
  -8   1   4        1.07        1.59      2.56 o 
  -7   1   4      164.69      160.45     10.27 o 
  -6   1   4      672.77      692.83     16.48 o 
  -5   1   4     2053.86     2246.09    134.74 o 
  -4   1   4      557.85      529.57     27.92 o 
  -3   1   4     3099.73     3150.82     80.70 o 
  -2   1   4     3254.38     3164.07     42.31 o 
  -1   1   4      252.96      249.03      4.47 o 
   0   1   4      526.81      457.00      6.72 o 
   1   1   4     7366.39     7852.97     78.72 o 
   2   1   4     1704.94     1556.64     28.07 o 
   3   1   4       93.43       91.52      1.81 o 
   4   1   4      505.21      563.15      9.72 o 
   5   1   4       61.66       67.06      2.30 o 
   6   1   4       45.41       41.26      1.68 o 
   7   1   4      443.12      445.87      9.36 o 
   8   1   4     1592.09     1607.60     25.21 o 
   9   1   4      319.24      316.74      9.51 o 
  10   1   4       96.99       98.31      5.88 o 
  11   1   4       31.70       30.06      4.62 o 
  12   1   4      125.30      126.39      6.51 o 
 -11   2   4        0.78        0.79      2.11 o 
 -10   2   4        4.50        2.20      1.61 o 
  -9   2   4      154.89      160.63      6.59 o 
  -8   2   4     1474.25     1567.69     21.49 o 
  -7   2   4     2189.53     2225.34     46.96 o 
  -6   2   4        6.32        2.77      1.57 o 
  -5   2   4      446.71      479.95     11.28 o 
  -4   2   4     1474.66     1489.36     19.47 o 
  -3   2   4       74.93       95.33      5.45 o 
  -2   2   4      732.58      736.34     18.78 o 
  -1   2   4      367.94      398.78      6.63 o 
   0   2   4     1371.49     1307.39     20.62 o 
   1   2   4     1185.54     1094.96     16.86 o 
   2   2   4      244.16      251.89      4.10 o 
   3   2   4      227.06      262.88      5.88 o 
   4   2   4      456.35      452.32      7.18 o 
   5   2   4      161.18      132.75      4.03 o 
   6   2   4       31.11       32.59      2.31 o 
   7   2   4     1748.00     1724.02     33.97 o 
   8   2   4      641.76      663.54     13.75 o 
   9   2   4        6.65        5.15      2.51 o 
  10   2   4        0.03        1.69      1.74 o 
  11   2   4       12.47        8.69      4.72 o 
 -11   3   4      170.56      164.36     10.70 o 
 -10   3   4       13.34       14.32      6.55 o 
  -9   3   4       11.85        9.39      6.93 o 
  -8   3   4       19.11       18.13      2.62 o 
  -7   3   4      167.07      169.61      7.03 o 
  -6   3   4      100.48       98.87      3.08 o 
  -5   3   4     2069.53     1935.83     72.87 o 
  -4   3   4        4.16        7.53      3.43 o 
  -3   3   4      331.62      335.79     10.10 o 
  -2   3   4        1.35        0.27      1.36 o 
  -1   3   4     1754.62     1561.18     23.55 o 
   0   3   4     1094.50     1020.04     22.81 o 
   1   3   4     1649.50     1616.47     17.59 o 
   2   3   4       65.38       61.52      2.05 o 
   3   3   4       10.85       14.57      1.89 o 
   4   3   4      328.14      322.83      5.83 o 
   5   3   4        0.76        1.81      1.97 o 
   6   3   4        4.11        3.01      2.77 o 
   7   3   4      115.82      115.98      7.65 o 
   8   3   4       11.31       12.93      4.36 o 
   9   3   4      605.79      617.86     18.01 o 
  10   3   4      118.02      104.51      6.47 o 
  11   3   4       57.19       46.40      8.28 o 
  -9   4   4      227.66      239.89     12.83 o 
  -8   4   4       93.49       99.05      6.40 o 
  -7   4   4      704.10      741.28     33.72 o 
  -6   4   4     2230.21     2360.32     69.28 o 
  -5   4   4      238.21      242.55     11.40 o 
  -4   4   4      347.14      353.91     18.74 o 
  -3   4   4      120.49      117.83      5.48 o 
  -2   4   4      477.07      500.28     12.88 o 
  -1   4   4      164.21      177.97      5.05 o 
   0   4   4      155.45      142.35      5.29 o 
   1   4   4       39.70       34.69      2.70 o 
   2   4   4      274.82      280.37      5.78 o 
   3   4   4       46.26       44.17      1.79 o 
   4   4   4        0.78        2.88      1.40 o 
   5   4   4      681.97      696.58     22.87 o 
   6   4   4      633.05      624.90     19.94 o 
   7   4   4       77.54       76.01      4.70 o 
   8   4   4      579.08      603.38     17.99 o 
   9   4   4       61.78       56.76      4.27 o 
  -7   5   4       16.70       10.45      5.94 o 
  -6   5   4      460.64      469.45     18.49 o 
  -5   5   4        2.85        2.52      2.23 o 
  -4   5   4        1.48        1.33      1.60 o 
  -3   5   4        0.39        1.09      1.93 o 
  -2   5   4      133.65      138.74      7.80 o 
  -1   5   4      111.29      110.09      6.58 o 
   0   5   4      377.34      386.86     14.56 o 
   1   5   4       93.50       86.00      4.15 o 
   2   5   4      315.93      291.35     12.92 o 
   3   5   4        0.42        1.22      1.11 o 
   4   5   4       61.80       52.92      3.49 o 
   5   5   4       10.17        6.59      3.52 o 
   6   5   4      395.02      354.68     15.98 o 
   7   5   4       72.17       68.91      6.04 o 
  -4   6   4       16.51       12.94      7.11 o 
  -3   6   4       19.57       14.99      8.70 o 
  -2   6   4        2.32        0.93      2.92 o 
  -1   6   4       78.34       78.49      5.16 o 
   0   6   4      128.28      138.64     11.64 o 
   1   6   4        5.01        5.44     10.10 o 
   2   6   4      127.10      132.24     14.77 o 
   3   6   4       91.10       81.79     12.38 o 
   4   6   4        8.96       11.99      6.29 o 
 -11   0   5      807.68      861.72     64.44 o 
  -9   0   5      146.53      153.31     14.49 o 
  -7   0   5       24.52       29.48     19.39 o 
  -5   0   5      536.97      601.65     18.95 o 
  -3   0   5      447.17      478.23     28.81 o 
  -1   0   5        1.05        0.44      1.04 o 
   3   0   5     1445.84     1210.75     21.39 o 
   5   0   5      307.53      310.52      6.46 o 
   7   0   5      785.09      810.64     21.30 o 
   9   0   5      332.74      335.82     13.86 o 
  11   0   5        3.64        3.04      5.83 o 
 -12   1   5        1.39        1.43      2.28 o 
 -11   1   5       55.31       41.52      4.22 o 
 -10   1   5       35.33       37.73      5.23 o 
  -9   1   5       46.12       42.05      3.98 o 
  -8   1   5      366.85      350.19     15.81 o 
  -7   1   5     1668.20     1660.79     58.69 o 
  -6   1   5     1051.71     1097.34     69.10 o 
  -5   1   5     2812.31     2771.55     34.57 o 
  -4   1   5     1283.37     1166.34     29.60 o 
  -3   1   5        0.54       -1.22      1.76 o 
  -2   1   5     1733.99     1924.24     33.30 o 
  -1   1   5       76.57       81.10      1.90 o 
   0   1   5     1994.46     1954.52     36.25 o 
   1   1   5     1421.42     1327.94     24.50 o 
   2   1   5     1291.59     1227.28     14.48 o 
   3   1   5     2459.87     2435.58     36.38 o 
   4   1   5        7.09        6.10      1.25 o 
   5   1   5        1.67        3.06      1.17 o 
   6   1   5        1.84        2.45      0.97 o 
   7   1   5      541.99      540.47     13.75 o 
   8   1   5      290.01      279.14      5.80 o 
   9   1   5     1659.83     1792.10     50.82 o 
  10   1   5      674.62      698.31     18.35 o 
  11   1   5      410.87      428.66     15.16 o 
  12   1   5       90.72       87.45      7.40 o 
 -11   2   5      176.13      170.00      8.98 o 
 -10   2   5       43.97       45.39      4.99 o 
  -9   2   5       58.27       56.72      5.21 o 
  -8   2   5      167.01      169.08      7.79 o 
  -7   2   5        5.74        3.96      3.32 o 
  -6   2   5        8.26       12.38      3.60 o 
  -5   2   5       89.01       89.98      4.21 o 
  -4   2   5      108.49      109.22      3.36 o 
  -3   2   5      549.18      510.79      9.36 o 
  -2   2   5       44.69       50.99      1.89 o 
  -1   2   5     1714.89     1710.02     23.73 o 
   0   2   5     3907.05     3812.79     61.77 o 
   1   2   5       76.60       64.25      2.03 o 
   2   2   5     5202.01     5146.82     50.06 o 
   3   2   5     1972.62     1755.53     31.83 o 
   4   2   5      242.20      213.27      4.77 o 
   5   2   5       65.39       64.63      3.27 o 
   6   2   5      258.64      274.93      8.47 o 
   7   2   5       44.78       40.91      3.05 o 
   8   2   5      476.04      468.44     17.60 o 
   9   2   5       29.72       32.27      4.12 o 
  10   2   5       28.99       28.24      4.05 o 
  11   2   5        0.08        1.59      2.33 o 
 -10   3   5       13.00       12.17      8.35 o 
  -9   3   5       10.30       10.67      5.75 o 
  -8   3   5        8.40        8.44      3.93 o 
  -7   3   5       19.82       20.69      1.96 o 
  -6   3   5     2086.46     2005.75     42.47 o 
  -5   3   5      260.06      254.56     12.27 o 
  -4   3   5      859.26      885.02     32.64 o 
  -3   3   5      103.27      113.29      7.02 o 
  -2   3   5        8.13       10.21      5.40 o 
  -1   3   5        0.19        0.88      1.10 o 
   0   3   5      756.19      759.63     12.58 o 
   1   3   5       52.69       61.13      2.95 o 
   2   3   5      163.37      165.78      4.59 o 
   3   3   5       18.68       18.17      1.40 o 
   4   3   5      130.36      129.65      4.73 o 
   5   3   5       65.54       67.24      3.42 o 
   6   3   5       12.66       16.39      4.14 o 
   7   3   5       30.66       31.13      3.84 o 
   8   3   5      916.20      956.47     36.05 o 
   9   3   5       54.45       36.77     11.76 o 
  10   3   5      432.64      459.39     18.56 o 
  -9   4   5        7.75        8.02      4.45 o 
  -8   4   5      211.09      215.16      9.99 o 
  -7   4   5       64.93       67.23      5.06 o 
  -6   4   5      323.02      319.43     16.72 o 
  -5   4   5      104.52       94.68      5.65 o 
  -4   4   5      120.66      111.54      7.16 o 
  -3   4   5       66.14       69.71      5.02 o 
  -2   4   5      351.01      367.95     12.97 o 
  -1   4   5       46.90       50.66      6.81 o 
   0   4   5     2754.24     2798.63     80.12 o 
   1   4   5     2301.97     2314.13     72.01 o 
   2   4   5      865.43      906.27     20.39 o 
   3   4   5      494.65      473.37      9.35 o 
   4   4   5      203.40      209.23      7.25 o 
   5   4   5      221.59      203.51      8.30 o 
   6   4   5       93.01       85.15      5.46 o 
   7   4   5       70.05       64.32      5.28 o 
   8   4   5       93.19       94.29      5.85 o 
   9   4   5        5.67        5.42      3.75 o 
  -7   5   5      957.90     1005.75     41.92 o 
  -6   5   5      151.42      148.66      8.29 o 
  -5   5   5      176.41      190.05      9.82 o 
  -4   5   5       45.28       46.54      6.68 o 
  -3   5   5      511.80      519.57     24.36 o 
  -2   5   5       18.49       19.24      9.59 o 
  -1   5   5     1051.77     1126.06     47.43 o 
   0   5   5       84.73       79.90      5.50 o 
   1   5   5        2.77        2.16      1.81 o 
   2   5   5      115.86       95.69      5.14 o 
   3   5   5       23.67       20.20      5.53 o 
   4   5   5      106.19      104.84      6.14 o 
   5   5   5       55.48       51.10      4.74 o 
   6   5   5       11.13        6.27      3.45 o 
   7   5   5      283.83      291.74     14.97 o 
  -4   6   5        1.94        1.56      2.18 o 
  -3   6   5        3.94        4.12      3.22 o 
  -2   6   5        0.46        2.03      2.74 o 
  -1   6   5       23.30       19.95      5.54 o 
   0   6   5       20.40       19.55     12.28 o 
   1   6   5      538.50      575.75     46.67 o 
   2   6   5      378.86      403.88     32.97 o 
   3   6   5      372.25      430.52     35.24 o 
 -12   0   6     1128.41     1149.40     46.76 o 
 -10   0   6      101.35      127.68     32.88 o 
  -8   0   6      359.42      348.54     15.85 o 
  -6   0   6      467.81      466.19     23.41 o 
  -4   0   6     3788.26     3542.68     78.29 o 
  -2   0   6     1718.26     1553.27     82.82 o 
   0   0   6      909.56      872.43     13.98 o 
   2   0   6      174.98      144.08      4.72 o 
   4   0   6     6505.98     6817.04    245.41 o 
   6   0   6        4.94        5.80      1.56 o 
   8   0   6      109.05      118.04      6.10 o 
  10   0   6      830.67      835.66     28.36 o 
 -11   1   6      570.20      552.79     16.08 o 
 -10   1   6     1379.51     1480.30     26.40 o 
  -9   1   6      229.61      215.83     13.51 o 
  -8   1   6      648.79      643.22     16.18 o 
  -7   1   6      401.71      472.16     23.43 o 
  -6   1   6     2536.27     2566.70     80.82 o 
  -5   1   6     1962.96     1857.22     83.29 o 
  -4   1   6     1116.63     1039.40     50.22 o 
  -3   1   6       26.37       48.27      2.47 o 
  -2   1   6     2526.05     2524.37     33.56 o 
  -1   1   6      623.57      658.34     17.29 o 
   0   1   6      579.43      606.02     13.46 o 
   1   1   6       83.69       89.07      2.09 o 
   2   1   6       17.40       14.26      1.34 o 
   3   1   6      197.87      190.86      7.78 o 
   4   1   6     2438.92     2337.49     44.18 o 
   5   1   6     1078.22     1038.68     46.21 o 
   6   1   6      244.07      257.41      6.67 o 
   7   1   6       30.37       31.10      1.78 o 
   8   1   6        0.09       -0.15      0.84 o 
   9   1   6      134.99      131.19      6.45 o 
  10   1   6      595.08      624.91     18.38 o 
  11   1   6        5.36        3.48      2.55 o 
 -11   2   6      992.70      982.59     39.94 o 
 -10   2   6       35.49       31.76      3.74 o 
  -9   2   6        0.05        1.25      1.98 o 
  -8   2   6        1.69        3.50      2.23 o 
  -7   2   6       90.45       83.28      6.85 o 
  -6   2   6      200.26      195.50      7.16 o 
  -5   2   6      256.39      273.27      8.48 o 
  -4   2   6        3.34        1.84      1.33 o 
  -3   2   6     3890.95     3660.73    107.23 o 
  -2   2   6     2119.91     1985.14     21.75 o 
  -1   2   6      452.95      443.63      9.01 o 
   0   2   6      123.95      131.04      4.33 o 
   1   2   6       31.56       24.36      1.79 o 
   2   2   6      127.56      132.76      3.05 o 
   3   2   6     5731.96     5758.14    112.13 o 
   4   2   6      219.23      210.61      7.06 o 
   5   2   6      227.94      217.83      6.71 o 
   6   2   6        7.45        8.01      3.09 o 
   7   2   6      118.78      120.93      6.03 o 
   8   2   6       33.17       36.27      5.46 o 
   9   2   6        0.03        2.95      2.64 o 
  10   2   6       56.49       54.12      4.31 o 
  11   2   6      323.46      331.54     14.02 o 
 -10   3   6      222.84      210.69     12.97 o 
  -9   3   6      424.96      434.92     18.28 o 
  -8   3   6        2.00        2.65      3.24 o 
  -7   3   6       88.52       92.18      6.91 o 
  -6   3   6       73.63       68.66      2.52 o 
  -5   3   6     1446.47     1489.38     45.35 o 
  -4   3   6      248.89      255.06     13.34 o 
  -3   3   6     1028.18     1114.86     40.63 o 
  -2   3   6      106.04      109.42     15.74 o 
  -1   3   6      290.96      302.89      8.27 o 
   0   3   6      215.15      238.57      6.89 o 
   1   3   6        6.43        6.53      2.27 o 
   2   3   6       38.97       44.54      2.25 o 
   3   3   6      739.79      739.63     16.79 o 
   4   3   6      266.55      269.89      9.93 o 
   5   3   6      328.08      337.95      9.48 o 
   6   3   6        9.93       10.25      3.29 o 
   7   3   6        9.47        9.30      4.25 o 
   8   3   6       16.81       14.17      6.96 o 
   9   3   6      321.39      320.67     11.57 o 
  10   3   6       29.02       23.30      6.42 o 
  -9   4   6        6.30        2.51      3.16 o 
  -8   4   6        4.07        4.07      3.22 o 
  -7   4   6       25.62       26.84      5.32 o 
  -6   4   6        1.30        4.01      2.99 o 
  -5   4   6        0.48       -1.07      3.00 o 
  -4   4   6     1179.73     1177.36     42.40 o 
  -3   4   6     2183.79     2233.55     80.63 o 
  -2   4   6      131.48      122.99     17.98 o 
  -1   4   6       58.92       59.83      7.84 o 
   0   4   6      562.35      584.86     13.34 o 
   1   4   6        5.13        6.99      2.98 o 
   2   4   6      689.25      693.02     18.67 o 
   3   4   6     1036.16     1068.09     48.05 o 
   4   4   6      114.73      101.83      7.30 o 
   5   4   6      126.59      112.82      5.66 o 
   6   4   6       12.33       13.16      4.04 o 
   7   4   6        2.48        3.70      2.40 o 
   8   4   6       53.58       42.33      3.83 o 
   9   4   6       14.37       15.32      6.77 o 
  -7   5   6       22.15       14.25      9.52 o 
  -6   5   6      195.34      193.47     13.01 o 
  -5   5   6       18.69       11.68      9.09 o 
  -4   5   6     2353.29     2663.43     47.52 o 
  -3   5   6      147.30      153.02      8.09 o 
  -2   5   6       27.20       23.95     12.61 o 
  -1   5   6       22.20       21.07     10.28 o 
   0   5   6      145.62      149.28     10.53 o 
   1   5   6        7.43        3.89      2.51 o 
   2   5   6       58.90       49.41      3.93 o 
   3   5   6       51.84       50.31      6.08 o 
   4   5   6      519.37      546.46     22.53 o 
   5   5   6       12.96        5.47      5.04 o 
   6   5   6      274.33      251.72     11.18 o 
   7   5   6       21.05       10.38      5.53 o 
  -3   6   6      199.03      186.69     11.02 o 
  -2   6   6      200.76      213.69     12.83 o 
  -1   6   6       22.50       13.65     11.44 o 
   0   6   6        2.98        3.19      4.48 o 
   1   6   6       20.37       16.80     13.76 o 
   2   6   6      331.33      353.96     30.14 o 
   3   6   6       23.19       23.30      7.93 o 
 -11   0   7       97.17       95.37      9.79 o 
  -9   0   7        0.08        1.60      4.47 o 
  -7   0   7      345.98      380.93     22.66 o 
  -5   0   7     1140.34     1204.75     51.12 o 
  -3   0   7     3111.97     2958.37     45.05 o 
  -1   0   7     3769.12     3513.46     61.98 o 
   1   0   7      400.23      434.73     18.72 o 
   3   0   7     1148.28     1060.03     17.08 o 
   5   0   7     1621.98     1579.22     37.72 o 
   7   0   7       36.21       34.61      2.66 o 
   9   0   7      139.29      140.80      9.69 o 
  11   0   7     1940.64     2179.99     48.76 o 
 -11   1   7      667.15      733.80     31.12 o 
 -10   1   7      397.89      410.22     18.84 o 
  -9   1   7      579.85      625.53     33.95 o 
  -8   1   7      343.83      324.27     17.02 o 
  -7   1   7     1748.83     1751.45     93.12 o 
  -6   1   7        5.00        4.10      3.40 o 
  -5   1   7       10.47       13.97      6.80 o 
  -4   1   7      116.64      123.61      4.43 o 
  -3   1   7      249.12      262.38      7.73 o 
  -2   1   7        0.01        0.64      0.71 o 
  -1   1   7      407.04      396.76      6.05 o 
   0   1   7     1251.83     1237.85     24.56 o 
   1   1   7       17.44       17.95      1.74 o 
   2   1   7        5.65        6.76      2.17 o 
   3   1   7      579.98      570.78     23.99 o 
   4   1   7      874.71      917.76     14.84 o 
   5   1   7      725.36      666.67     20.67 o 
   6   1   7       66.85       61.82      2.25 o 
   7   1   7     1167.26     1205.69     13.65 o 
   8   1   7       98.65       90.19      4.95 o 
   9   1   7      134.97      132.48      8.35 o 
  10   1   7      199.72      200.75      9.27 o 
  11   1   7       28.87       27.07     14.18 o 
 -11   2   7       11.13       11.24      7.38 o 
 -10   2   7        9.15        8.49      4.97 o 
  -9   2   7        0.08       -0.01      3.91 o 
  -8   2   7       52.21       43.78      5.25 o 
  -7   2   7      182.33      201.27     11.99 o 
  -6   2   7      437.12      443.42     13.08 o 
  -5   2   7        0.07        0.25      1.18 o 
  -4   2   7      692.77      710.87     18.72 o 
  -3   2   7      427.54      399.75     11.20 o 
  -2   2   7     2926.99     2692.99     58.34 o 
  -1   2   7        0.67        0.97      0.81 o 
   0   2   7     1203.75     1169.79     25.83 o 
   1   2   7       42.65       49.69      2.22 o 
   2   2   7       47.04       49.79      2.01 o 
   3   2   7      125.21      119.96      3.47 o 
   4   2   7       57.04       57.86      4.70 o 
   5   2   7      197.56      203.63      8.08 o 
   6   2   7       24.29       22.88      9.07 o 
   7   2   7       39.59       37.57      4.14 o 
   8   2   7      282.19      287.43     12.63 o 
   9   2   7       29.20       27.23      4.07 o 
  10   2   7      458.43      463.04     18.04 o 
 -10   3   7      837.02      942.78     39.55 o 
  -9   3   7        0.20       -0.01      3.99 o 
  -8   3   7     1077.35     1194.95     77.74 o 
  -7   3   7      121.05      128.78      9.76 o 
  -6   3   7       38.12       37.59      6.31 o 
  -5   3   7       29.48       26.02      1.56 o 
  -4   3   7       10.83       11.62      1.03 o 
  -3   3   7       24.50       23.36      4.43 o 
  -2   3   7        2.47        5.09      1.59 o 
  -1   3   7       36.63       28.57      2.09 o 
   0   3   7      673.62      688.35     18.19 o 
   1   3   7       85.32       93.04      3.86 o 
   2   3   7     1371.13     1344.16     35.07 o 
   3   3   7       28.97       29.41      1.58 o 
   4   3   7     1214.74     1260.43     47.64 o 
   5   3   7       14.54       10.80      4.52 o 
   6   3   7     1836.30     1888.74     59.71 o 
   7   3   7      200.10      184.80      9.39 o 
   8   3   7        9.96       10.12      4.49 o 
   9   3   7       44.95       39.94      4.20 o 
  10   3   7      147.63      147.79      8.84 o 
  -8   4   7       66.56       71.85      7.58 o 
  -7   4   7       92.57       89.64      8.43 o 
  -6   4   7       41.09       39.11      5.62 o 
  -5   4   7        8.19        5.64      2.87 o 
  -4   4   7      110.59      104.08      7.89 o 
  -3   4   7      488.76      521.29     49.53 o 
  -2   4   7      256.12      259.61     14.06 o 
  -1   4   7      932.27      948.34     42.18 o 
   0   4   7      524.20      514.96      9.37 o 
   1   4   7       91.58       91.09      3.74 o 
   2   4   7        2.31        2.80      1.89 o 
   3   4   7      185.64      175.46     10.50 o 
   4   4   7       10.78        7.59      4.43 o 
   5   4   7       54.14       51.29      4.58 o 
   6   4   7      165.23      160.25      8.24 o 
   7   4   7      337.39      321.08     13.35 o 
   8   4   7       10.97        4.93      3.96 o 
  -6   5   7       44.66       34.05      6.94 o 
  -5   5   7       29.19       27.27      6.78 o 
  -4   5   7       82.66       73.92      7.34 o 
  -3   5   7       16.39       11.67      7.63 o 
  -2   5   7       33.10       27.41      7.60 o 
  -1   5   7       22.21       23.03      4.64 o 
   0   5   7      108.34      107.54      6.61 o 
   1   5   7       81.56       85.48      4.77 o 
   2   5   7       81.54       77.15      6.76 o 
   3   5   7      609.94      636.55     24.56 o 
   4   5   7        1.76        0.89      2.33 o 
   5   5   7      467.31      486.56     22.54 o 
   6   5   7       31.16       42.61      7.73 o 
  -1   6   7      520.02      566.28     43.91 o 
   0   6   7       93.86       86.80     32.17 o 
   1   6   7       40.37       29.60     26.99 o 
 -10   0   8       15.09       17.45     11.76 o 
  -8   0   8     2873.01     2897.00     49.60 o 
  -6   0   8     2404.26     2260.06     90.81 o 
  -4   0   8       42.89       33.23      6.10 o 
  -2   0   8     2673.58     2387.74     71.87 o 
   0   0   8     2670.22     2777.40     81.41 o 
   2   0   8        2.11        2.46      1.61 o 
   4   0   8        4.76       10.38      4.00 o 
   6   0   8     1184.60     1265.32     74.45 o 
   8   0   8     1416.91     1495.58     63.25 o 
  10   0   8      572.47      589.59     35.74 o 
 -11   1   8        1.08        0.91      3.54 o 
 -10   1   8      263.50      231.93     15.28 o 
  -9   1   8      132.87      121.01      8.37 o 
  -8   1   8       78.30       83.90      7.01 o 
  -7   1   8        9.11        6.48      4.56 o 
  -6   1   8       64.20       64.71      6.29 o 
  -5   1   8       16.53       14.59      9.22 o 
  -4   1   8        3.79        1.42      3.18 o 
  -3   1   8      242.80      246.37      6.25 o 
  -2   1   8      697.73      711.35     10.67 o 
  -1   1   8     1098.64     1020.56     18.29 o 
   0   1   8     2879.48     2832.55     35.01 o 
   1   1   8      538.09      577.98     10.27 o 
   2   1   8      478.92      475.89     15.00 o 
   3   1   8      198.45      198.31      4.96 o 
   4   1   8       19.64       19.80      1.95 o 
   5   1   8      443.91      445.84     10.87 o 
   6   1   8      975.38      948.97     17.97 o 
   7   1   8      235.38      232.85      8.42 o 
   8   1   8        1.21        0.91      1.73 o 
   9   1   8        9.28        8.33      4.67 o 
  10   1   8       31.72       30.32      5.90 o 
 -10   2   8      144.86      128.65     12.96 o 
  -9   2   8      578.43      593.15     45.58 o 
  -8   2   8      299.70      294.14     20.16 o 
  -7   2   8     1637.86     1715.78    104.20 o 
  -6   2   8      233.77      217.69     11.19 o 
  -5   2   8      279.76      286.29     12.47 o 
  -4   2   8      147.79      166.42      7.13 o 
  -3   2   8      234.36      230.02      5.98 o 
  -2   2   8        4.70        4.08      1.34 o 
  -1   2   8      330.88      313.96      9.79 o 
   0   2   8      588.03      604.03     14.82 o 
   1   2   8      902.80      969.43     18.36 o 
   2   2   8      168.48      179.29      4.88 o 
   3   2   8      381.58      379.55     10.55 o 
   4   2   8      188.61      185.32      5.57 o 
   5   2   8      965.14     1015.70     28.29 o 
   6   2   8      153.63      160.75     10.91 o 
   7   2   8      660.15      692.65     24.72 o 
   8   2   8        4.31        7.16      4.21 o 
   9   2   8      429.21      435.43     16.11 o 
  10   2   8       64.68       56.61      6.19 o 
  -9   3   8      924.86      914.05     38.46 o 
  -8   3   8       37.46       44.04      6.53 o 
  -7   3   8      197.92      221.50     11.07 o 
  -6   3   8       63.41       55.71     11.75 o 
  -5   3   8        0.58        1.57      2.06 o 
  -4   3   8        0.14        2.29      5.08 o 
  -3   3   8       40.68       37.03      3.05 o 
  -2   3   8      111.59      101.80      3.51 o 
  -1   3   8     1985.58     1910.77     36.13 o 
   0   3   8      261.85      253.67      6.61 o 
   1   3   8     2414.42     2274.78     47.84 o 
   2   3   8     1365.21     1372.27     50.27 o 
   3   3   8      802.72      792.08     20.66 o 
   4   3   8      795.81      783.44     24.51 o 
   5   3   8     1573.15     1648.02     58.68 o 
   6   3   8      180.97      177.43     10.65 o 
   7   3   8      198.53      207.77      9.22 o 
   8   3   8      102.76       97.98      7.68 o 
   9   3   8      237.17      223.03     12.06 o 
  -8   4   8      520.33      488.20     25.81 o 
  -7   4   8      189.23      207.09     11.43 o 
  -6   4   8      315.14      335.26     19.33 o 
  -5   4   8       64.50       72.24      7.13 o 
  -4   4   8       67.18       75.01      7.13 o 
  -3   4   8       66.19       80.74      9.79 o 
  -2   4   8      364.80      392.90     40.34 o 
  -1   4   8      484.96      505.75     24.27 o 
   0   4   8      109.55      107.77      4.16 o 
   1   4   8      111.55      108.15      4.87 o 
   2   4   8        3.37        4.05      2.98 o 
   3   4   8       43.57       39.68      4.87 o 
   4   4   8      151.76      143.73      8.62 o 
   5   4   8        0.72        1.44      2.69 o 
   6   4   8      197.87      221.40     10.10 o 
   7   4   8      265.86      280.05     15.59 o 
   8   4   8      130.43      132.25      9.68 o 
  -5   5   8       56.78       58.19      6.91 o 
  -4   5   8        6.57        8.77      4.60 o 
  -3   5   8       29.14       28.80      4.89 o 
  -2   5   8      469.41      460.14     20.52 o 
  -1   5   8       80.28       83.20      9.26 o 
   0   5   8      851.01      936.13     75.95 o 
   1   5   8        0.00        0.81      2.72 o 
   2   5   8      503.45      489.71     28.02 o 
   3   5   8        6.19        4.12      5.06 o 
   4   5   8       61.61       59.13      5.60 o 
   5   5   8       79.94       82.41      9.86 o 
  -9   0   9        2.58        7.73      6.22 o 
  -7   0   9      632.39      595.85     39.92 o 
  -5   0   9     6821.37     7038.66    123.38 o 
  -3   0   9      130.45      135.13      7.26 o 
  -1   0   9      970.64      980.15     20.75 o 
   1   0   9       44.40       51.96      3.52 o 
   3   0   9      718.98      731.25     48.48 o 
   5   0   9       36.43       38.86      5.13 o 
   7   0   9       97.38       98.71      6.49 o 
   9   0   9     1109.05     1144.55     70.07 o 
 -10   1   9        4.07        3.32      4.56 o 
  -9   1   9       14.98       12.05      7.22 o 
  -8   1   9       69.64       64.34     15.11 o 
  -7   1   9      186.69      189.25     11.27 o 
  -6   1   9       76.55       80.99      7.15 o 
  -5   1   9     1514.72     1504.22     60.84 o 
  -4   1   9      849.99      801.19     32.31 o 
  -3   1   9       80.50       84.15      4.32 o 
  -2   1   9      222.38      226.78      7.13 o 
  -1   1   9      115.44      110.14      4.48 o 
   0   1   9       30.74       38.26      3.53 o 
   1   1   9     2161.41     2079.81     85.86 o 
   2   1   9     1420.84     1369.98     38.28 o 
   3   1   9      840.85      854.49     37.25 o 
   4   1   9       43.28       35.90      3.19 o 
   5   1   9        2.66        3.30      1.53 o 
   6   1   9        1.72        2.09      0.96 o 
   7   1   9       28.50       24.82      5.17 o 
   8   1   9        7.08        4.63      3.07 o 
   9   1   9       28.67       36.04      7.14 o 
  10   1   9       23.39       15.58     11.17 o 
 -10   2   9       99.38       86.80     10.77 o 
  -9   2   9       56.84       55.52      7.61 o 
  -8   2   9      293.38      316.13     16.53 o 
  -7   2   9        4.07        2.08      3.87 o 
  -6   2   9     1972.65     2159.94     89.57 o 
  -5   2   9      431.44      433.71     17.62 o 
  -4   2   9     1190.79     1202.40     38.27 o 
  -3   2   9      149.83      156.98      8.35 o 
  -2   2   9       14.95       14.22      5.54 o 
  -1   2   9      444.43      487.36     13.90 o 
   0   2   9       17.59       17.95      4.52 o 
   1   2   9       70.99       70.12      3.85 o 
   2   2   9      746.48      758.77     18.25 o 
   3   2   9      148.21      140.50      4.33 o 
   4   2   9       63.94       62.30      2.70 o 
   5   2   9        0.55        1.71      3.33 o 
   6   2   9        1.52        1.76      2.66 o 
   7   2   9       11.25       13.18      4.23 o 
   8   2   9     1117.16     1240.69     36.25 o 
   9   2   9      169.00      170.79     10.05 o 
  -9   3   9        3.98       -0.41      4.09 o 
  -8   3   9        0.10        2.67      4.19 o 
  -7   3   9       42.98       43.35      7.12 o 
  -6   3   9        1.89        1.50      3.26 o 
  -5   3   9       87.97       75.53      6.56 o 
  -4   3   9     1026.95     1034.76     46.54 o 
  -3   3   9      456.38      425.33     22.48 o 
  -2   3   9       60.98       67.68      3.74 o 
  -1   3   9      206.49      212.19      5.60 o 
   0   3   9      554.43      578.36     13.18 o 
   1   3   9        7.43        8.64      3.56 o 
   2   3   9     1355.85     1389.65     26.69 o 
   3   3   9        0.52        1.48      1.11 o 
   4   3   9      781.03      797.97     27.22 o 
   5   3   9      204.06      190.74     10.43 o 
   6   3   9      107.18       96.83      6.44 o 
   7   3   9      247.78      243.15     10.44 o 
   8   3   9       18.83       14.54      7.69 o 
  -7   4   9      247.87      282.16     17.96 o 
  -6   4   9      844.67      846.08     32.91 o 
  -5   4   9      735.46      694.76     32.19 o 
  -4   4   9       33.14       45.59     12.75 o 
  -3   4   9        7.68        9.10      4.79 o 
  -2   4   9       18.27       14.51      6.92 o 
  -1   4   9        9.36       10.83      4.14 o 
   0   4   9      127.91      127.80      7.75 o 
   1   4   9       26.61       27.17      3.00 o 
   2   4   9      142.89      142.89      6.77 o 
   3   4   9       76.73       92.40      5.80 o 
   4   4   9       19.52       22.58      4.67 o 
   5   4   9        0.01        2.74      2.95 o 
   6   4   9      100.42      101.98      8.00 o 
   7   4   9       33.64       34.43      5.13 o 
  -4   5   9       45.77       43.17      5.46 o 
  -3   5   9      213.80      202.53     20.95 o 
  -2   5   9       27.19       33.07     10.23 o 
  -1   5   9      112.48      114.45      8.56 o 
   0   5   9       31.78       33.76      8.39 o 
   1   5   9      736.78      754.66     33.13 o 
   2   5   9        1.02        1.71      3.55 o 
   3   5   9      373.37      352.45     25.20 o 
   4   5   9       27.33       28.35      7.53 o 
 -10   0  10     2543.18     2647.32     52.64 o 
  -8   0  10       18.44       13.42     15.75 o 
  -6   0  10      765.80      790.85     57.44 o 
  -4   0  10      610.03      605.59     21.98 o 
  -2   0  10      151.58      145.87      8.49 o 
   0   0  10       52.02       53.84      4.10 o 
   2   0  10     3308.75     3180.44     95.66 o 
   4   0  10      826.92      841.27     29.78 o 
   6   0  10      283.95      306.93     15.20 o 
   8   0  10       53.70       57.45      8.85 o 
  10   0  10       79.30       73.68     10.77 o 
 -10   1  10      109.46      114.38      9.80 o 
  -9   1  10       85.24       72.99      7.50 o 
  -8   1  10      188.27      182.85     10.75 o 
  -7   1  10      374.39      371.20     21.43 o 
  -6   1  10      499.47      500.43     27.86 o 
  -5   1  10       34.52       37.55      4.95 o 
  -4   1  10     1091.21     1036.54     59.71 o 
  -3   1  10      496.56      482.03     14.14 o 
  -2   1  10     1276.13     1220.58     57.13 o 
  -1   1  10      115.42      115.67      6.15 o 
   0   1  10        9.92        8.99      3.37 o 
   1   1  10      582.54      604.24     16.09 o 
   2   1  10      597.35      598.18     19.14 o 
   3   1  10        0.13        1.08      1.29 o 
   4   1  10       41.72       38.85      2.61 o 
   5   1  10        8.06        9.90      3.75 o 
   6   1  10      104.19      105.34      6.35 o 
   7   1  10      106.89      102.32      7.25 o 
   8   1  10      169.79      162.48      7.85 o 
   9   1  10       29.35       20.53     10.44 o 
  -9   2  10      634.80      656.29     34.02 o 
  -8   2  10        1.15        1.68      3.53 o 
  -7   2  10        2.11        3.28      3.42 o 
  -6   2  10       32.46       37.02      6.62 o 
  -5   2  10      299.41      327.28     36.38 o 
  -4   2  10      111.58      114.86      8.77 o 
  -3   2  10        6.46        6.83      2.88 o 
  -2   2  10        1.76        3.15      1.82 o 
  -1   2  10       28.66       21.91      3.86 o 
   0   2  10      273.59      279.89      9.27 o 
   1   2  10      190.18      177.83      6.86 o 
   2   2  10      182.13      171.28      5.67 o 
   3   2  10     1493.82     1541.19     29.36 o 
   4   2  10       64.08       65.33      3.11 o 
   5   2  10     1222.83     1351.93     43.84 o 
   6   2  10       39.19       37.80      5.88 o 
   7   2  10        9.03        7.35      5.29 o 
   8   2  10      314.67      316.96     13.47 o 
   9   2  10       54.64       54.04      8.24 o 
  -8   3  10       49.12       43.80      6.05 o 
  -7   3  10       82.50       68.63      8.97 o 
  -6   3  10       20.19       21.21     11.61 o 
  -5   3  10      834.31      968.26     88.69 o 
  -4   3  10      177.67      182.07     15.84 o 
  -3   3  10      762.32      809.78     34.60 o 
  -2   3  10        7.23       11.65      3.32 o 
  -1   3  10      332.21      320.02     12.34 o 
   0   3  10       20.60       20.86      4.60 o 
   1   3  10       74.09       72.71      3.64 o 
   2   3  10       57.97       58.51      4.08 o 
   3   3  10        6.29        6.77      2.46 o 
   4   3  10        0.00        1.10      2.58 o 
   5   3  10       86.47       70.28      5.23 o 
   6   3  10       25.24       16.01      7.62 o 
   7   3  10        5.29        2.18      3.43 o 
   8   3  10        4.57        3.71      2.86 o 
  -6   4  10       26.91       22.60     14.87 o 
  -5   4  10      162.01      165.46     10.66 o 
  -4   4  10       18.89       19.04      9.52 o 
  -3   4  10      121.06      108.08     11.07 o 
  -2   4  10       26.06       31.89     12.81 o 
  -1   4  10       61.80       52.34      5.94 o 
   0   4  10       13.28       13.84      6.94 o 
   1   4  10      296.37      277.95     13.99 o 
   2   4  10      272.62      285.64     11.33 o 
   3   4  10      286.85      298.74     11.19 o 
   4   4  10      622.23      641.89     24.82 o 
   5   4  10      404.83      383.40     17.84 o 
   6   4  10        2.68        0.48      2.68 o 
  -3   5  10       38.36       40.65      5.45 o 
  -2   5  10     1125.18     1150.11    122.03 o 
  -1   5  10        4.86        6.32      5.55 o 
   0   5  10       36.83       43.19      6.05 o 
   1   5  10       49.38       52.13      8.29 o 
   2   5  10       38.79       33.32      7.73 o 
   3   5  10        5.08        3.74      3.95 o 
  -9   0  11      209.08      205.12     21.46 o 
  -7   0  11      307.53      293.46     18.55 o 
  -5   0  11     1352.17     1447.01     88.80 o 
  -3   0  11     4360.01     4550.41     61.92 o 
  -1   0  11      240.29      243.59     16.66 o 
   1   0  11     1554.78     1601.61     52.68 o 
   3   0  11      612.36      668.84     14.37 o 
   5   0  11     1707.20     1694.06    151.77 o 
   7   0  11        8.90       11.82      7.24 o 
   9   0  11        1.69        2.10      4.61 o 
  -9   1  11      697.05      719.63     38.18 o 
  -8   1  11      113.26       98.54     10.29 o 
  -7   1  11      133.48      119.97      8.55 o 
  -6   1  11       85.62       69.26      7.08 o 
  -5   1  11        0.05        1.42      4.16 o 
  -4   1  11     1482.12     1398.84     42.20 o 
  -3   1  11     1748.90     1714.72     57.70 o 
  -2   1  11      299.00      318.83     10.22 o 
  -1   1  11      790.61      814.98     18.62 o 
   0   1  11      215.43      227.14      7.30 o 
   1   1  11       95.68       93.18      4.52 o 
   2   1  11       14.79       15.15      2.59 o 
   3   1  11        0.94        2.48      1.43 o 
   4   1  11        0.15        0.25      1.49 o 
   5   1  11      135.54      132.72      5.66 o 
   6   1  11      469.03      493.32     22.90 o 
   7   1  11      149.53      163.49      7.90 o 
   8   1  11       24.10       20.61      4.14 o 
   9   1  11       37.28       23.04     14.15 o 
  -8   2  11      235.05      256.37     30.22 o 
  -7   2  11       24.35       12.15     11.73 o 
  -6   2  11       10.97       11.56      5.98 o 
  -5   2  11       47.36       41.97      7.69 o 
  -4   2  11        0.02       -1.59      3.74 o 
  -3   2  11      377.15      321.89     14.46 o 
  -2   2  11      956.61      950.48     29.92 o 
  -1   2  11        1.23        1.87      1.69 o 
   0   2  11      335.18      318.73     15.30 o 
   1   2  11      269.79      253.34     15.73 o 
   2   2  11      232.71      234.60     11.60 o 
   3   2  11      916.68      942.45     42.53 o 
   4   2  11     1128.59     1184.03     41.39 o 
   5   2  11      109.75      105.47      6.90 o 
   6   2  11      242.68      238.02     10.03 o 
   7   2  11       80.93       86.35      7.86 o 
   8   2  11      197.28      202.04     12.58 o 
  -7   3  11       52.41       52.43      6.17 o 
  -6   3  11       13.19        9.68      6.45 o 
  -5   3  11       25.97       23.91     11.95 o 
  -4   3  11      693.02      687.69     30.71 o 
  -3   3  11       25.28       18.05      7.98 o 
  -2   3  11      861.34      911.66     34.01 o 
  -1   3  11        5.74        6.41      2.89 o 
   0   3  11       53.20       48.74      3.86 o 
   1   3  11      198.06      198.90      9.18 o 
   2   3  11      159.36      150.68      7.84 o 
   3   3  11      136.33      137.69      8.24 o 
   4   3  11      123.02      123.19      6.67 o 
   5   3  11      259.02      241.29     10.90 o 
   6   3  11      449.37      479.87     23.66 o 
   7   3  11       22.30       19.19     10.74 o 
  -5   4  11        7.55        4.72      5.32 o 
  -4   4  11        0.80        2.30      3.82 o 
  -3   4  11       67.84       76.99      6.62 o 
  -2   4  11      266.65      266.87     26.66 o 
  -1   4  11      613.25      568.11     21.82 o 
   0   4  11       55.74       59.43      5.16 o 
   1   4  11        6.28        4.24      5.42 o 
   2   4  11        0.61        0.85      2.30 o 
   3   4  11       63.91       68.35      5.14 o 
   4   4  11      228.89      248.09     12.32 o 
   5   4  11      598.90      583.29     25.90 o 
  -8   0  12      111.80      104.32     14.71 o 
  -6   0  12      276.04      282.23     24.22 o 
  -4   0  12       67.14       67.64      5.68 o 
  -2   0  12       51.94       57.82      5.58 o 
   0   0  12     2487.66     2603.41    114.19 o 
   2   0  12      470.97      501.32     23.46 o 
   4   0  12       13.62       15.89      9.86 o 
   6   0  12       34.97       30.34      4.02 o 
   8   0  12        5.39        3.27      8.07 o 
  -8   1  12     1016.43     1016.95     46.99 o 
  -7   1  12      672.62      664.60     26.90 o 
  -6   1  12      388.95      391.96     26.21 o 
  -5   1  12      431.28      446.26     44.41 o 
  -4   1  12      634.54      598.95     18.80 o 
  -3   1  12        3.33        2.09      2.22 o 
  -2   1  12      487.31      490.23     17.16 o 
  -1   1  12      139.64      141.73      6.67 o 
   0   1  12      330.65      322.88     12.12 o 
   1   1  12       14.15       13.80      4.64 o 
   2   1  12      115.64      111.83      5.22 o 
   3   1  12        0.00       -0.56      1.24 o 
   4   1  12      116.06      114.53      6.17 o 
   5   1  12      238.95      247.81     11.16 o 
   6   1  12      410.35      468.92     15.97 o 
   7   1  12      166.15      180.88      8.81 o 
   8   1  12      306.43      334.35     20.91 o 
  -8   2  12      212.43      219.24     14.88 o 
  -7   2  12        0.51        4.36      4.87 o 
  -6   2  12       30.54       21.72     15.19 o 
  -5   2  12       21.56       25.36     14.14 o 
  -4   2  12        5.79        4.62      5.24 o 
  -3   2  12        5.56       15.14      6.86 o 
  -2   2  12      149.93      146.76      7.09 o 
  -1   2  12     1191.86     1167.14     68.76 o 
   0   2  12      396.78      361.15     16.22 o 
   1   2  12      443.27      462.62     19.47 o 
   2   2  12      126.70      122.87      8.46 o 
   3   2  12       46.62       36.81      3.28 o 
   4   2  12       56.97       52.80      4.74 o 
   5   2  12       17.10       14.00      6.92 o 
   6   2  12       95.83       95.36      7.47 o 
   7   2  12        5.47        6.71      3.01 o 
  -6   3  12      263.70      274.37     17.00 o 
  -5   3  12      614.96      621.67     42.27 o 
  -4   3  12        0.34        0.49      4.25 o 
  -3   3  12      145.57      134.10      7.25 o 
  -2   3  12        0.04        2.18      2.63 o 
  -1   3  12      132.96      118.16      6.77 o 
   0   3  12       12.80       10.37      3.64 o 
   1   3  12       41.48       35.05      3.15 o 
   2   3  12        0.52        2.10      3.20 o 
   3   3  12        4.78        2.40      3.06 o 
   4   3  12        0.15        0.15      2.47 o 
   5   3  12        3.18        3.73      3.74 o 
   6   3  12       11.32        6.87      5.59 o 
  -4   4  12       53.38       32.73      6.85 o 
  -3   4  12      174.73      190.80     23.62 o 
  -2   4  12      167.78      176.69     11.58 o 
  -1   4  12       69.75       63.75      5.93 o 
   0   4  12      848.52      938.56     47.86 o 
   1   4  12      725.44      755.69     49.46 o 
   2   4  12      132.05      122.24      9.79 o 
   3   4  12       42.26       47.11      4.81 o 
   4   4  12       73.78       62.79      6.08 o 
  -7   0  13      376.90      336.88     28.48 o 
  -5   0  13      123.37      129.88     12.19 o 
  -3   0  13      668.00      703.78     36.98 o 
  -1   0  13      546.26      569.70     25.48 o 
   1   0  13      363.52      399.75     18.20 o 
   3   0  13      182.03      174.32     11.35 o 
   5   0  13        6.33        3.99      3.67 o 
   7   0  13       45.05       38.02     33.34 o 
  -7   1  13      384.45      392.38     22.39 o 
  -6   1  13       61.78       58.39      6.86 o 
  -5   1  13      170.68      168.78     19.37 o 
  -4   1  13      268.46      271.49      9.80 o 
  -3   1  13      124.66      118.77      7.49 o 
  -2   1  13        3.08        2.13      1.82 o 
  -1   1  13      809.29      836.53     24.16 o 
   0   1  13      580.52      619.11     18.44 o 
   1   1  13       67.32       76.65      4.75 o 
   2   1  13      145.98      140.33      7.01 o 
   3   1  13     2376.99     2517.95     52.90 o 
   4   1  13      444.82      476.09     12.97 o 
   5   1  13      219.91      211.72      9.50 o 
   6   1  13       36.71       45.95      5.63 o 
   7   1  13      146.54      143.48     11.69 o 
  -7   2  13      135.37      124.20     12.09 o 
  -6   2  13      823.92      850.30     97.98 o 
  -5   2  13       84.76       86.21     10.90 o 
  -4   2  13      417.30      414.56     38.68 o 
  -3   2  13       35.46       27.58      4.45 o 
  -2   2  13       40.85       30.46      4.85 o 
  -1   2  13        5.11        3.19      2.54 o 
   0   2  13      275.55      295.82     15.38 o 
   1   2  13      277.95      264.97     12.34 o 
   2   2  13      721.25      674.86     34.15 o 
   3   2  13       27.71       28.52      5.13 o 
   4   2  13      231.79      216.42      9.87 o 
   5   2  13      133.81      135.43      8.29 o 
   6   2  13       48.91       44.35      5.51 o 
  -5   3  13        7.53        2.05      4.06 o 
  -4   3  13      118.06      104.53      8.92 o 
  -3   3  13       89.50       85.54      8.72 o 
  -2   3  13       24.33       12.70      6.72 o 
  -1   3  13       10.96        7.27      4.52 o 
   0   3  13      138.60      145.28      6.25 o 
   1   3  13       53.34       47.11      4.66 o 
   2   3  13      278.67      285.83     12.19 o 
   3   3  13      107.05       99.64      8.42 o 
   4   3  13      232.91      254.38     14.11 o 
   5   3  13        6.15        2.91      2.94 o 
  -1   4  13        0.75        1.25      3.37 o 
   0   4  13      399.06      485.73     33.64 o 
   1   4  13       39.95       39.42     21.68 o 
  -6   0  14      720.57      741.92     52.80 o 
  -4   0  14     1360.55     1385.71     74.66 o 
  -2   0  14      429.33      433.02     16.89 o 
   0   0  14        1.42        2.59      3.97 o 
   2   0  14        1.13        0.72      3.17 o 
   4   0  14        0.12        1.60      1.84 o 
   6   0  14       43.38       41.10      8.69 o 
  -6   1  14       85.02       83.72      9.61 o 
  -5   1  14       47.44       42.26      6.80 o 
  -4   1  14       10.61        7.34      3.61 o 
  -3   1  14      317.32      324.70     11.01 o 
  -2   1  14      555.34      553.51     17.17 o 
  -1   1  14        7.54        6.43      3.29 o 
   0   1  14        0.30        0.91      1.98 o 
   1   1  14        0.19        0.82      1.92 o 
   2   1  14      315.95      325.28     10.85 o 
   3   1  14      339.77      345.20     10.48 o 
   4   1  14      808.45      884.87     28.46 o 
   5   1  14       97.55       97.27      6.89 o 
   6   1  14      274.77      265.94     13.57 o 
  -5   2  14      794.39      808.87     58.98 o 
  -4   2  14       76.83       72.01     11.42 o 
  -3   2  14     1861.57     1868.97     85.11 o 
  -2   2  14      249.43      245.79      9.42 o 
  -1   2  14        5.95        7.00      3.43 o 
   0   2  14       73.99       70.18      5.94 o 
   1   2  14        3.10        4.97      2.60 o 
   2   2  14      159.22      146.66      7.56 o 
   3   2  14       17.86        9.41      5.68 o 
   4   2  14        0.08        2.16      2.60 o 
   5   2  14        9.39       14.82      4.56 o 
  -3   3  14       87.87       80.86      6.70 o 
  -2   3  14      180.63      138.31     14.71 o 
  -1   3  14       26.81       14.87      9.72 o 
   0   3  14        3.90        2.87      2.84 o 
   1   3  14      324.66      310.84     14.68 o 
   2   3  14        0.36        2.86      1.91 o 
   3   3  14      608.33      706.98     30.90 o 
  -5   0  15        0.64        4.97      6.61 o 
  -3   0  15      704.62      707.04     35.88 o 
  -1   0  15       18.38       27.06      5.78 o 
   1   0  15       67.98       61.05      5.26 o 
   3   0  15      153.31      162.87     10.59 o 
   5   0  15     1314.67     1357.14     39.79 o 
  -5   1  15      124.93      119.49      9.60 o 
  -4   1  15       20.87       14.67      9.10 o 
  -3   1  15       10.00       11.17      6.66 o 
  -2   1  15      484.31      499.55     16.77 o 
  -1   1  15      764.27      800.09     23.17 o 
   0   1  15      181.48      184.25      7.86 o 
   1   1  15       43.65       43.73      4.18 o 
   2   1  15        7.01        5.86      3.16 o 
   3   1  15       17.02       12.57      6.65 o 
   4   1  15        8.13        7.16      4.48 o 
  -3   2  15        6.76        7.44      4.10 o 
  -2   2  15      332.20      312.31     14.99 o 
  -1   2  15        9.65        6.43      3.68 o 
   0   2  15       40.82       37.38      4.72 o 
   1   2  15       25.08       13.21      7.00 o 
   2   2  15      126.57      136.05      8.67 o 
   3   2  15       33.32       18.52     11.87 o 
  -2   0  16      152.46      146.72     12.97 o 
   0   0  16      291.35      302.91     17.88 o 
   2   0  16      165.40      170.79     11.71 o 
  -2   1  16      455.04      480.75     18.96 o 
  -1   1  16       77.48       68.00      4.75 o 
   0   1  16      186.00      190.49      9.09 o 
   1   1  16       56.72       59.38      4.69 o 
   2   1  16       43.93       51.57      4.51 o 
                                                 
